# Supplementary material for: Translation and Psychometric Properties of the Portuguese Version of the Timed Instrumental Activities of Daily Living (TIADL)
Source: Geriatrics (Basel). 2023 Dec 18;8(6):124. doi: 10.3390/geriatrics8060124 (PMC10743034; doi:10.3390/geriatrics8060124)
Supplement: Supplementary file 1 [file geriatrics-08-00124-s001.zip]

Archive with 1 entries (1 files):
- geriatrics-2743933-supplementary.pdf
